# Supplementary material for: Oligomerization Profile of Human Transthyretin Variants with Distinct Amyloidogenicity
Source: Molecules. 2020 Dec 3;25(23):5698. doi: 10.3390/molecules25235698 (PMC7730986; doi:10.3390/molecules25235698)
Supplement: Supplementary file 1 [file molecules-25-05698-s001.zip]

Archive with 4 entries (4 files):
- supp material_v2_track changes.docx
- __MACOSX/._supp material_v2_track changes.docx
- supp material_v2_final.docx
- __MACOSX/._supp material_v2_final.docx
